# Supplementary material for: Seasonal regulation of singing-driven gene expression associated with song plasticity in the canary, an open-ended vocal learner
Source: Mol Brain. 2021 Oct 29;14:160. doi: 10.1186/s13041-021-00869-5 (PMC8556994; doi:10.1186/s13041-021-00869-5)
Supplement: Supplementary file 1 — Additional file 1: The quantified numerical data for each sample used for statistical analyses. [file 13041_2021_869_MOESM1_ESM.xlsx]

## Sheet: Fig. 1
Figure 1
Panel (d)	Similarity between adjacent syllables					Panel (e)	CV of similarity between adjacent syllables					Panel (f)	Singing dulation
		1stFall (n=4)	2nd Spring (n=6)	2nd Fall (n=6)				1st Fall (n=4)	2nd Spring (n=6)	2nd Fall (n=6)				1st Fall (n=4)	2nd Spring (n=6)	2nd Fall (n=6)
		0.481144	0.746876	0.482361				0.457957	0.233221	0.414159				232	202	612
		0.498241	0.713331	0.449211				0.352772	0.269068	0.444495				174	291	158.537
		0.450776	0.818465	0.711749				0.449166	0.142897	0.291572				480	599	479
		0.555485	0.864552	0.523465				0.353675	0.168243	0.417234				247	370	406
			0.849903	0.768094					0.166877	0.248631					890	439.6
			0.6749	0.578107					0.311121	0.417592					812	159.798

## Sheet: Fig. 2
Figure 2
Panel (b)											Panel (c)
	Arc mRNA expression level											Induction response of Arc mRNA
		condition	bird ID	singing dulation	HVC	RA	Area X	LMAN					HVC	1st Fall (n=4)	2nd Spring (n=6)	2nd Fall (n=6)		AreaX	1st Fall (n=4)	2nd Spring (n=6)	2nd Fall (n=6)
		1st Fall	241	232	58.87	55.56	28.4	74.34						0.218782	0.066505	0.0792865			0.0874461	0.0297723	0.171264
			239	174	92.22	70.19	97.37	44.43						0.483376	0.0876426	0.137339			0.512974	0.0589141	0.229116
			238	480	73.77	86.2	76.67	28.97						0.136786	0.0632955	0.0517606			0.142828	0.141125	0.0407585
			171	247	61.97	52.88	75.36	27.84						0.218047	0.0888216	0.273949			0.272257	0.17293	0.388235
			173	0	6.32	13.64	3.24	7.35							0.0296562	0.175713				0.0332404	0.235244
			164	0	4.43	9.07	4.25	8.88							0.053798	0.182188				0.0955714	0.244079
			182	0	9.72	10.13	4.29	12.93
			154	0	11.98	14.89	6.11	10.33					RA	1st Fall (n=4)	2nd Spring (n=6)	2nd Fall (n=6)		LMAN	1st Fall (n=4)	2nd Spring (n=6)	2nd Fall (n=6)
		2nd Spring	543	202	21.39	19.38	13.97	21.25						0.204515	0.0565545	0.0982343			0.285463	0.0658119	0.0754139
			143	291	33.46	20.05	25.1	41.59						0.356767	0.0415601	0.180925			0.208721	0.115581	0.238893
			305	599	45.87	21.82	92.49	55.57						0.162682	0.0231452	0.0560404			0.0434531	0.0794891	0.10128
			294	370	40.82	18.39	71.94	52						0.181245	0.0282	0.333186			0.0798684	0.119038	0.212299
			292	890	34.35	18.29	37.54	29.95							0.0116112	0.167296				0.0247124	0.109448
			239	812	51.64	18.2	85.56	49.79							0.0126158	0.252777				0.0515197	0.103214
			360	0	6.9	8.21	5.14	13.78
			357	0	11.79	8.42	5.05	5.11
			361	0	9.44	6.99	7.44	10.49
			344	0	8.64	11.13	3.67	14.45
			137	0	3.01	7.31	3.3	15.5
		2nd Fall	230	612	54.79	60.99	111.08	52.42
			1078	158.537	28.04	34.95	42.59	44.14
			159	479	31.06	33.11	25.79	54.78
			220	406	117.49	141.54	163.89	92.46
			262	439.6	83.51	79.81	109.68	54.38
			790	159.798	35.38	46.66	45.27	22.76
			354	0	7.56	14.09	2.69	7.13
			82	0	4.03	13.97	2.28	9.6
			69	0	7.21	12.21	3.53	6.63

## Sheet: Fig. 3
Figure 3
Panel (b)
	Induction response of Egr1 mRNA							Induction response of c-fos mRNA							Induction response of Nr4a1 mRNA							Induction response of Sik1 mRNA							Induction response of Dusp6 mRNA							Induction response of Gadd45b mRNA
	1st Fall	HVC	RA	Area X	LMAN			1st Fall	HVC	RA	Area X	LMAN			1st Fall	HVC	RA	Area X	LMAN			1st Fall	HVC	RA	Area X	LMAN			1st Fall	HVC	RA	Area X	LMAN			1st Fall	HVC	RA	Area X	LMAN
	(n=4)	0.528976	0.46597	0.552414	0.372791			(n=4)	0.213039	0.24292	0.0150431	0.169925			(n=4)	0.36569	0.208093	0.11736	0.168211			(n=4)	0.241573	0.336045	0.142823	0.263082			(n=4)	0.269591	0.31722	0.430399	0.0346336			(n=4)	0.247155	0.183955	0.0667457	0.0736207
		0.938118	0.859799	0.916839	0.51148				0.608075	0.387802	0.28592	0.462658				0.666839	0.453147	0.266997	0.212328				0.343247	0.597716	0.25227	0.411063				0.277155	0.265546	0.619612	0.0963506				0.461092	0.251193	0.128764	0.287644
		0.371359	0.373969	0.397083	0.257078				0.292406	0.236745	0.0487708	0.205589				0.276438	0.26312	0.191391	0.179448				0.256365	0.316526	0.157969	0.172281				0.16924	0.162406	0.250318	0.0498646				0.289875	0.196411	0.33049	0.166063
		0.573978	0.490547	0.519757	0.359302				0.470182	0.319706	0.414453	0.438269				0.536883	0.363917	0.288694	0.254676				0.287429	0.362561	0.191721	0.315769				0.137996	0.217429	0.425192	0.0611134				0.276559	0.228411	0.0715182	0.0878138
	2nd Spring	HVC	RA	Area X	LMAN			2nd Spring	HVC	RA	Area X	LMAN			2nd Spring	HVC	RA	Area X	LMAN			2nd Spring	HVC	RA	Area X	LMAN			2nd Spring	HVC	RA	Area X	LMAN			2nd Spring	HVC	RA	Area X	LMAN
	(n=6)	0.287706	0.27604	0.692789	0.325924			(n=6)	0.211683	0.0832508	0.101089	0.17302			(n=6)	0.328069	0.189587	0.276469	0.207195			(n=6)	0.183795	0.189257	0.220314	0.275891			(n=6)	0.119208	0.0511386	0.517327	0.0638779			(n=6)	0.317195	0.0200165	0.0540264	0.0219967
		0.401844	0.252302	0.470802	0.243013				0.344811	0.119782	0.172337	0.443333				0.377079	0.0728408	0.288545	0.295166				0.152119	0.152887	0.204685	0.303196				0.109072	0.0829897	0.327251	0.0484307				0.343517	0.0454066	0.0810424	0.00636884
		0.188659	0.136861	0.323178	0.222866				0.19783	0.113033	0.245159	0.234341				0.238097	0.100145	0.282449	0.196149				0.127457	0.111319	0.0903561	0.0531386				0.0692654	0.0422705	0.285159	0.0532443				0.124897	0.0493712	0.0276349	0.0240456
		0.294423	0.273595	0.492468	0.354369				0.256838	0.0623694	0.343838	0.283892				0.296	0.19564	0.365288	0.336847				0.181802	0.103351	0.199252	0.197108				0.0752162	0.0266757	0.373946	0.0512252				0.167117	3.6036e-05	0.0336036	0.0283063
		0.165052	0.144899	0.214318	0.14867				0.137022	0.0760861	0.0621461	0.148618				0.174674	0.125828	0.161524	0.125846				0.0744569	0.0369775	0.0642397	0.0565281				0.0303933	0.0345169	0.111506	0.0141723				0.0765094	0.018397	0.00828464	0.00125094
		0.179811	0.104741	0.249622	0.20608				0.167291	0.115538	0.12053	0.199791				0.215554	0.171634	0.218851	0.191778				0.0756856	0.0616626	0.089376	0.106084				0.0143966	0.0127956	0.152155	0.0150657				0.117812	0.0232307	0.0157307	0.0166297
	2nd Fall	HVC	RA	Area X	LMAN			2nd Fall	HVC	RA	Area X	LMAN			2nd Fall	HVC	RA	Area X	LMAN			2nd Fall	HVC	RA	Area X	LMAN			2nd Fall	HVC	RA	Area X	LMAN			2nd Fall	HVC	RA	Area X	LMAN
	(n=6)	0.236917	0.282435	0.320485	0.284434			(n=6)	0.245915	0.177903	0.179145	0.234651			(n=6)	0.259286	0.227549	0.271547	0.256209			(n=6)	0.150016	0.152859	0.174526	0.167407			(n=5)	0.130937	0.0681645	0.259782	0.00815359			(n=5)	0.166786	0.0795261	0.054842	0.0364924
		0.799266	0.467673	0.99935	0.686499				0.67761	0.519916	0.366331	0.686646				0.830587	0.448491	0.597149	0.646101				0.126604	0.338428	0.331824	0.402348				0.172348	0.191237	0.690734	0.00433962				0.185623	0.0865971	0.118942	0.134642
		0.296583	0.30286	0.203312	0.230696				0.0408142	0.0870285	0.020515	0.158636				0.20627	0.1238	0.096611	0.171294				0.0934656	0.235136	0.0636952	0.237481				0.0784412	0.069826	0.0330619	0.0374322				0.37991	0.362709	0.376929	0.28023
		0.477225	0.504926	0.501051	0.453407				0.446749	0.456002	0.266076	0.413243				0.434885	0.381429	0.486002	0.441478				0.2883	0.348695	0.299187	0.305033				0.19092	0.208563	0.42775	0.11266				0.238462	0.105864	0.0862121	0.0452121
		0.419189	0.386659	0.432879	0.36603				0.279136	0.192402	0.226879	0.327811				0.347803	0.290727	0.252515	0.229636				0.184659	0.304227	0.146955	0.229098				0.179771	0.316729	0.636292	0.052875				0.622271	0.29625	0.193083	0.142208
		0.655083	0.5245	1.06404	0.766833				0.389312	0.233167	0.150667	0.416229				0.647208	0.419188	0.558792	0.554875				0.299125	0.210875	0.304313	0.741458

## Sheet: Fig. 4
Figure 4
Panel (a)																			Panel (b)
					Induction response of Arc mRNA															p-value		Similarity between adjacent syllables	CV of similarity between adjacent syllables
		Bird ID	Similarity between adjacent syllables	CV of similarity between adjacent syllables	HVC	RA	Area X	LMAN												Arc	HVC	0.032	0.0284
	1st fall (n=4)	241	0.555485	0.353675	0.218782	0.18805	0.103136	0.277877													RA	0.0176	0.0192
		239	0.450776	0.449166	0.483376	0.334813	0.533894	0.198606													X	0.0528	0.0148
		238	0.498241	0.352772	0.136786	0.154724	0.150411	0.0397865													LMAN	0.464	1.012
		171	0.481144	0.457957	0.218047	0.165779	0.286994	0.0727429												Egr1	HVC	0.2184	0.0676
	2nd Spring (n=6)	543	0.849903	0.166877	0.066505	0.054297	0.044802	0.0464554													RA	0.0316	0.0156
		143	0.864552	0.168243	0.0876426	0.0399931	0.0693471	0.102144													X	2.6816	1.854
		305	0.746876	0.233221	0.0632955	0.022384	0.146194	0.0729616													LMAN	0.6996	0.1828
		294	0.6749	0.311121	0.0888216	0.0269676	0.181135	0.10847												c-fos	HVC	0.7124	0.2172
		292	0.818465	0.142897	0.0296562	0.0110989	0.0366517	0.0203191													RA	0.0388	0.0092
		239	0.713331	0.269068	0.053798	0.0120542	0.0993103	0.0467044													X	1.506	0.4
	2nd Fall (n=6)	230	0.711749	0.291572	0.0792865	0.0777233	0.176874	0.0729303													LMAN	1.5344	0.4336
		1078	0.578107	0.417592	0.136939	0.135388	0.250042	0.228637												Nr4a1	HVC	1.1272	0.3404
		159	0.482361	0.414159	0.0517606	0.0410995	0.0479262	0.0981072													RA	0.1068	0.0224
		220	0.449211	0.444495	0.273949	0.315558	0.396691	0.208555													X	3.446	2.5552
		262	0.523465	0.417234	0.175553	0.150879	0.242833	0.105894													LMAN	3.6744	1.7788
		790	0.768094	0.248631	0.181958	0.207729	0.265229	0.0935833												Sik1	HVC	0.2736	0.2516
																					RA	0.0008	0.0008
																					X	3.2436	1.1868
																					LMAN	2.8108	1.6372
																				Dusp6	HVC	0.4008	0.194
																					RA	0.254	0.222
																					X	2.4508	1.7872
																					LMAN	2.9936	1.66
																				Gadd45b	HVC	2.5224	1.9736
																					RA	0.0492	0.0484
																					X	0.186	0.4048
																					LMAN	0.0096	0.0164

## Sheet: Fig. 5
Figure 5
Panel (b)
		Vglut(+) cell /0.1mm2	DAPI(+) cell /0.1mm2	Vglut(+) cell / DAPI(+) cell
	1st Fall (n=3)	80.8	238.8	0.338358
		79.2	249.4	0.317562
		56.7	199.6	0.284068
	2nd Sprig (n=3)	65.4	243.5	0.268583
		60.4	186.5	0.323861
		74.7	219.2	0.340785
	2nd Fall (n=3)	65.7	234.7	0.279932
		73.1	220	0.332273
		71	225.3	0.315135
